# Supplementary material for: A versatile distance-based approach for gene expression selection across diverse biological systems
Source: Front Immunol. 2026 Jul 13;17:1843796. doi: 10.3389/fimmu.2026.1843796 (PMC13402154; doi:10.3389/fimmu.2026.1843796)
Supplement: Supplementary file 3 [file Table1.xlsx]

## Sheet: GSE158094
		True
		IFN-γ_LPS	IL4
Predicted	IFN-γ_LPS	18	0
	IL10	2	16
CDBGE

## Sheet: GSE16385
		True
		IFN_TNF	IL4
Predicted	IFN_TNF	6	0
	IL4	0	6
CDBGE

## Sheet: GSE331143
		True						True						True						True
		IFN-γ_LPS	IL10	HepG2				IFN-γ_LPS	IL10	HepG2				IFN-γ_LPS	IL10	HepG2				IFN-γ_LPS	IL10	HepG2
Predicted	IFN-γ_LPS	9	0	0		Predicted	IFN-γ_LPS	9	0	0		Predicted	IFN-γ_LPS	3	0	6		Predicted	IFN-γ_LPS	3	6	0
	IL10	0	9	0			IL10	0	9	0			IL10	0	9	0			IL10	0	3	6
	HepG2	0	0	9			HepG2	0	6	3			HepG2	0	9	0			HepG2	0	3	6
CDBGE						Conventional method						Random Forest						WGCNA

## Sheet: GSE273627
		True
		IFN_TNF	IL4
Predicted	IFN_TNF	6	0
	IL4_IL13	0	6
CDBGE
